# Supplementary material for: Anatomy of Rhinochelys pulchriceps (Protostegidae) and marine adaptation during the early evolution of chelonioids
Source: PeerJ. 2019 May 1;7:e6811. doi: 10.7717/peerj.6811 (PMC6500378; doi:10.7717/peerj.6811)
Supplement: Supplemental Information 4 — This file contains the age data used for the tree calibration, as well as sources for the data. [file peerj-07-6811-s004.txt]

Name_on_Tree	Age_Max	Age_Min	Source
Adocus_lineolatus	70.6	66.043 PalaeoDB
Allaeochelys_libyca	15.97	13.82	Langhian_HAvliketal.2014
Allopleuron_hofmanni	72.1	66.0	Maastrichtian_Janssen_etal.2013
Angolachelys_mbaxi	94.3	89.3 PalaeoDB
Annemys_latiens	163.5	145.500	Oxfordian-Kimmeridgian_Rabi_etal.2010
Annemys_levensis	157.3	145.500	Kimmeridgian-Tithonian_Rabi_etal.2010
Annemys_sp._IVPP_V18106	167.700	145.00	PalaeoDB
Araripemys_barretoi	112.600	109.000	PalaeoDB
Archelon_ischyros	83.6	72.1	Campanian_Hirayama1997
Argillochelys_cuneiceps	56.00	47.8	Ypresian_Weems&Brown2017
Arundelemys_dardeni	122.460	112.600	PalaeoDB
Australochelys_africanus	201.600	189.600	PalaeoDB
Baptemys_wyomingensis	55.800	40.400	PalaeoDB
Bouliachelys_suteri	105.300	99.700	PalaeoDB
Brachyopsemys_tingitana	66.043	61.700	PalaeoDB
Cabindachelys_landanensis	66.0	61.6	Danian_Myers_et_al.2018
Calcarichelys_gemma	84.9	70.6	PalaeoDB
Chelosphargis_advena	85.8	84.9	PalaeoDB
Chubutemys_copelloi	125.450	112.600	PalaeoDB
Corsochelys_halinches	84.9	70.6	PalaeoDB
Ctenochelys	88.8	79.5	Gentry_et_al.2018
Desmatochelys_lowii	93.9	89.8	Turonian_Hirayama1997
Desmatochelys_padillai	125.000	120.0	Aptian_Cadena&Parham2015
Dracochelys_bicuspis	125.0	100.5	Aptian-Albian_Rabi_etal.2010
Eileanchelys_waldmanni	168.3	166.1	Bathonian_Joyce_etal.2016
Emarginachelys_cretacea	70.600	66.043	PalaeoDB
Eochelone_brabantica	47.8	41.2	Lutetian_Weems&Brown2017
Eosphargis_breineri	56.00	47.8	Fur_Formation_Ypresian
Eubaena_cephalica	70.6	66.043	PalaeoDB
Erquelinnesia_gossleti	56.0	47.8	Ypresian_Weems&Brown2018
Galianemys_whitei	99.7	94.3	PalaeoDB
Glyptops_plicatulus	150.8	145.5	PalaeoDB
Judithemys_sukhanovi	84.900	70.600	PalaeoDB
Jurassichelon_oleronensis	152.1	145.0	Tithonian_Rieppel1980_Anquetin_etal.2017
Kallokibotion_bajazidi	72.1	66.0	Maastrichtian_Joyce_etal.2016
Kayentachelys_aprix	199.3	182.700	Sinemurian-Pliensbachian_Joyce_etal.2016
Kirgizemys_dmitrievi	130.000	112.600	PalaeoDB
Kirgizemys_hoburensis	125.0	100.5	Aptian-Albian_Rabi_etal.2010
Leyvachelys_cipadi	130.000	109.000	PalaeoDB
Meiolania_planiceps	35	35	'Extant'
Nichollsemys_baieri	84.9	70.6	PalaeoDB
Notochelone_costata	109.000	99.700	PalaeoDB
Ocepechelon_bouyai	70.600	66.043	PalaeoDB
Oligochelone_rupelensis	33.9	28.4	PalaeoDB
Ordosemys_sp._IVPP_V12092	129.4	113.0	Rabi_etal.2010
Petrochelys_kyrgyzensis 99.7	94.3	PalaeoDB
Peritresius_martini	72.0	68.5	Gentry_et_al.2018
Plesiochelys_bigleri	155.7	150.8	PalaeoDB
Plesiochelys_etalloni	157.300	150.0	Kimmeridgian-lowerTithonian_Anquetin_etal.2017
Plesiochelys_planiceps	152.100	145.000	Tithonian_Anquetin_etal.2017
Pleurosternon_bullockii	145.2	140.2	PalaeoDB
Portlandemys_mcdowelli	152.100	145.000	Tithonian_Anquetin_etal.2017
Procolpochelys_charlestonensis	28.4	23.03	PalaeoDB_inagreement_with_Weems&Brown2018
Proganochelys_quenstedti	208.5	201.300	Rhaetian_Joyce_etal.2016
Protostega_gigas	85.800	70.600	PalaeoDB_in_agreement_with_Hirayama1997
Puppigerus_camperi	56.0	41.2	Ypresian-Lutetian_Weems&Brown2017
Rhinochelys_nammourensis 99.7	94.3	PalaeoDB
Rhinochelys_pulchriceps	105.300	102	PalaeoDB_for_FAD_lower_Cenomanian_for_LAD_following_Collins1970
Sandownia_harrisi	125.450	122.460	PalaeoDB
Santanachelys_gaffneyi	112.600	109.000	PalaeoDB
Sinemys_gamera	129.4	100.5	Barremian-Aptian_Rabi_etal.2010
Sinemys_lens	163.5	145.0	Oxfordian-Tithonian_Rabi_etal.2010
Solnhofia_parsoni	155.700	145.500	PalaeoDB_in_agreement_with_Joyce2000
Toxochelys_sp	85.800	70.600	PalaeoDB_in_agreement_with_Weems&Brown2017
Xinjiangchelys_radiplicatoides	168.3	152.1	Bathonian-Kimmeridgian_Rabi_etal.2010
Xinjiangchelys_wusu	163.5	152.1	PalaeoDB
Chelus_fimbriatus	0	0	Extant
Phrynops_geoffroanus	0	0	Extant
Elseya_dentata	0	0	Extant
Chelodina	0	0	Extant
Podocnemis	0	0	Extant
Pelomedusa_subrufa	0	0	Extant
Apalone_spinifera	0	0	Extant
Pelodiscus_sinensis	0	0	Extant
Lissemys_punctata	0	0	Extant
Carettochelys_insculpta	0	0	Extant
Chrysemys_picta	0	0	Extant
Emys_orbicularis	0	0	Extant
Geoclemys_hamiltonii	0	0	Extant
Testudo	0	0	Extant
Gopherus_polyphemus	0	0	Extant
Chelonoidis_sp.	0	0	Extant
Platysternon_megacephalum	0	0	Extant
Chelydra_serpentina	0	0	Extant
Macrochelys_temminckii	0	0	Extant
Dermatemys_mawii	0	0	Extant
Staurotypus	0	0	Extant
Kinosternon_suburum_hippocrepis	0	0	Extant
Sternotherus	0	0	Extant
Dermochelys_coriacea	0	0	Extant
Lepidochelys_olivacea	0	0	Extant
Caretta_caretta	0	0	Extant
Chelonia_mydas	0	0	Extant
Eretmochelys_imbricata	0	0	Extant
Lepidochelys_kempii	0	0	Extant
Natator_depressus	0	0	Extant
